# Supplementary material for: A lot of variation and asymmetry in the white patches of male capercaillie tails, but no association with mate choice
Source: Ecol Evol. 2026 Jul 1;16(7):e73945. doi: 10.1002/ece3.73945 (PMC13320634; doi:10.1002/ece3.73945)
Supplement: Supplementary file 2 — Data S1: ece373945‐sup‐0002‐DataS1.xlsx. [file ECE3-16-e73945-s002.xlsx]

## Sheet: Tails
lek	copul	whiterank	relativeasymmetryrank	absoluteasymmetryrank	whitearea	averagewhitearea	relativeasymmetry	absoluteasymmetry
1	0	9	6.5	8	72.5	4.02778	0.172414	12.5
1	0	12	12	12	212.5	11.8056	0.305882	65
1	0	10	9	11	115	6.38889	0.26087	30
1	0	8	2	4.5	62.5	3.47222	0.12	7.5
1	0	6	10.5	9	55	3.05556	0.272727	15
1	0	1	10.5	4.5	27.5	1.52778	0.272727	7.5
1	1	7	6.5	7	60	3.33333	0.166667	10
1	0	11	3.5	10	134.5	7.47222	0.130112	17.5
1	1	4	8	4.5	42.5	2.36111	0.176471	7.5
1	0	2	1	1	32.5	1.80556	0.0769231	2.5
1	0	3	3.5	2	40	2.22222	0.125	5
1	0	5	5	4.5	47.5	2.63889	0.157895	7.5
2	1	3.5	3	4	75	4.16667	0.266667	20
2	0	2	4	3	62.5	3.47222	0.28	17.5
2	0	3.5	1	2	75	4.16667	0.133333	10
2	0	1	2	1	47.5	2.63889	0.157895	7.5
3	1	3.5	4	4.5	65	3.61111	0.307692	20
3	1	5	2	4.5	115	6.38889	0.173913	20
3	0	3.5	1	1	65	3.61111	0.153846	10
3	0	1.5	5	3	42.5	2.36111	0.411765	17.5
3	0	1.5	3	2	42.5	2.36111	0.294118	12.5
4	0	2	2	2	105	5.83333	0.0952381	10
4	1	1	1	1	40	2.22222	0	0
5	0	6	6	6	207.5	11.5278	0.412048	85.5
5	0	5	5	4	177.5	9.86111	0.352113	62.5
5	0	3	1	1	107.5	5.97222	0.0697674	7.5
5	0	4	4	3	117.5	6.52778	0.2827	33.5
5	0	1	2	2	40	2.22222	0.25	10
5	1	2	3	5	50	2.77778	0.4	20
6	1	2.5	3.5	3.5	35	1.94444	0.285714	10
6	0	1	2	1	20	1.11111	0.25	5
6	0	2.5	3.5	3.5	35	1.94444	0.285714	10
6	0	4	1	2	42.5	2.36111	0.176471	7.5
7	0	4	2	2	130	7.22222	0.0769231	10
7	0	2	1	1	95	5.27778	0	0
7	0	1	3	3	80	4.44444	0.1875	15
7	1	3	4	4	97.5	5.41667	0.282051	27.5
8	0	1	3	3	207.5	11.5278	0.108434	22.5
8	1	3	2	2	225	12.5	0.0711111	16
8	0	2	1	1	217.5	12.0833	0.045977	10
9	1	1	2	1	27.5	1.52778	0.272727	7.5
9	0	2	1	2	160	8.88889	0.09375	15
10	0	1	2	2	62.5	3.47222	0.44	27.5
10	1	2	1	1	100	5.55556	0.15	15
11	0	2	5	4.5	47.5	2.63889	0.263158	12.5
11	0	5	2	2.5	112.5	6.25	0.0666667	7.5
11	0	6	1	1	170	9.44444	0.0294118	5
11	0	1	4	2.5	32.5	1.80556	0.230769	7.5
11	0	4	3	4.5	62.5	3.47222	0.2	12.5
11	1	3	6	6	55	3.05556	0.272727	15
12	0	1	5	3	35	1.94444	0.142857	5
12	1	10	8	9.5	112.5	6.25	0.2	22.5
12	0	11	9	11	270	15	0.25	67.5
12	1	4.5	2.5	3	75	4.16667	0.0666667	5
12	0	7	7	6.5	85	4.72222	0.176471	15
12	0	9	4	5	100	5.55556	0.1	10
12	0	4.5	2.5	3	75	4.16667	0.0666667	5
12	0	8	6	6.5	90	5	0.166667	15
12	0	6	1	1	82.5	4.58333	0.030303	2.5
12	0	2	11	8	42.5	2.36111	0.411765	17.5
12	0	3	10	9.5	57.5	3.19444	0.391304	22.5
13	0	4	4	4	260	14.4444	0.163462	42.5
13	1	1	1	1	110	6.11111	0.0454545	5
13	0	3	2	2	215	11.9444	0.0697674	15
13	0	2	3	3	160	8.88889	0.125	20
14	1	4	4	4	290	16.1111	0.241379	70
14	0	3	3	3	127.5	7.08333	0.215686	27.5
14	0	1	2	1	12.5	0.694444	0.2	2.5
14	0	2	1	2	35	1.94444	0.142857	5
15	0	4	2	4	470	26.1111	0.138298	65
15	0	1	1	1	5	0.277778	0	0
15	0	2	3	2	62.5	3.47222	0.2	12.5
15	1	3	4	3	185	10.2778	0.216216	40
16	1	4	3	3	95	5.27778	0.263158	25
16	0	2	5	5	72.5	4.02778	0.724138	52.5
16	0	3	1	1	82.5	4.58333	0.0909091	7.5
16	0	5	2	2	115	6.38889	0.173913	20
16	0	1	4	4	67.5	3.75	0.407407	27.5
17	0	2	6	5	75	4.16667	0.333333	25
17	0	4	2	2.5	147.5	8.19444	0.0847458	12.5
17	1	1	5	2.5	47.5	2.63889	0.263158	12.5
17	0	6	3	4	182.5	10.1389	0.0958904	17.5
17	0	7	4	6	247.5	13.75	0.121212	30
17	0	5	5	7	175	9.72222	0.285714	50
17	0	3	1	1	145	8.05556	0.0689655	10
